# Supplementary material for: Cold Exposure Exacerbates Allergic Airway Inflammation via Ferroptosis: Evidence from a Murine Model
Source: Antioxidants (Basel). 2025 Dec 24;15(1):32. doi: 10.3390/antiox15010032 (PMC12838126; doi:10.3390/antiox15010032)
Supplement: Supplementary file 1 [file antioxidants-15-00032-s001.zip]

Archive with 1 entries (1 files):
- antioxidants-4037665-supplementary.pdf
